# Supplementary material for: Sensing Capacity in Dysprosium Metal–Organic Frameworks Based on 5-Aminoisophthalic Acid Ligand
Source: Sensors (Basel). 2022 Apr 28;22(9):3392. doi: 10.3390/s22093392 (PMC9103290; doi:10.3390/s22093392)
Supplement: Supplementary file 1 [file sensors-22-03392-s001.zip]

Archive with 1 entries (1 files):
- sensors-1569947-supplementary.pdf
